# Supplementary material for: LC-MS/MS Quantitation of HILIC-Enriched N-glycopeptides Derived from Low-Abundance Serum Glycoproteins in Patients with Narcolepsy Type 1
Source: Biomolecules. 2023 Oct 28;13(11):1589. doi: 10.3390/biom13111589 (PMC10669497; doi:10.3390/biom13111589)
Supplement: Supplementary file 1 [file biomolecules-13-01589-s001.zip]

Archive with 1 entries (1 files):
- biomolecules-2625212-supplementary.pdf
